# Supplementary material for: Whole Exome Sequencing Identifies a Heterozygous Variant in the Cav1.3 Gene CACNA1D Associated with Familial Sinus Node Dysfunction and Focal Idiopathic Epilepsy
Source: Int J Mol Sci. 2022 Nov 17;23(22):14215. doi: 10.3390/ijms232214215 (PMC9693521; doi:10.3390/ijms232214215)
Supplement: Supplementary file 1 [file ijms-23-14215-s001.zip]

Archive with 1 entries (1 files):
- ijms-1958047-supplementary.pdf
